# Supplementary material for: (Thio­cyanato-κN)bis­(thio­semicarbazide-κS)copper(I)
Source: Acta Crystallogr Sect E Struct Rep Online. 2008 May 10;64(Pt 6):m796. doi: 10.1107/S1600536808013068 (PMC2961608; doi:10.1107/S1600536808013068)
Supplement: Supplementary file 1 [file e-64-0m796-sup1.cif]

##############################################################################
###                                                                        ###
###        Electronic paper (Acta Crystallographica Section E)             ###
###                                                                        ###
##############################################################################
#                                                                            #
# This CIF contains the data in a paper accepted for publication in Acta     #
# Crystallographica Section E. It conforms to the requirements of Notes      #
# for Authors for Section E, and has been peer reviewed under the auspices   #
# of the IUCr Commission on Journals.                                        #
#                                                                            #
# Full details of the Crystallographic Information File format               #
# are given in the paper "The Crystallographic Information File (CIF):       #
# a New Standard Archive File for Crystallography" by S. R. Hall, F. H.      #
# Allen and I. D. Brown [Acta Cryst. (1991), A47, 655-685].                  #
#                                                                            #
# The current version of the core CIF dictionary is obtainable from          #
# ftp://ftp.iucr.org/pub/cif_core.dic. The current version number is 2.4.    #
#                                                                            #
# Software is freely available for graphical display of the structure(s) in  #
# this CIF.  For information consult the CIF home page http://www.iucr.org/  #
# cif/home.html                                                              #
#                                                                            #
# This file may be used for bona fide research purposes within the           #
# scientific community so long as proper attribution is given to the journal # 
# article from which it was obtained.                                        #
#                                                                            #
##############################################################################
                                             
data_I
_audit_creation_method     SHELXL97
_chemical_name_systematic
;
(Thiocyanato-\kN)bis(thiosemicarbazide-\kS)copper(I)
;
_chemical_name_common     ?
_chemical_formula_moiety     'C3 H10 Cu N7 S3'
_chemical_formula_sum     'C3 H10 Cu N7 S3'
_chemical_formula_iupac     '[Cu (C H5 N3 S)2 (N C S)]'
_chemical_formula_weight     303.90
_chemical_melting_point     ?
_symmetry_cell_setting     orthorhombic
_symmetry_space_group_name_H-M     'P n m a'
_symmetry_space_group_name_Hall     '-P 2ac 2n'
loop_
    _symmetry_equiv_pos_as_xyz
    'x, y, z'
    '-x+1/2, -y, z+1/2'
    '-x, y+1/2, -z'
    'x+1/2, -y+1/2, -z+1/2'
    '-x, -y, -z'
    'x-1/2, y, -z-1/2'
    'x, -y-1/2, z'
    '-x-1/2, y-1/2, z-1/2'
_cell_length_a     11.488(2)
_cell_length_b     6.6085(12)
_cell_length_c     14.650(3)
_cell_angle_alpha     90.00
_cell_angle_beta     90.00
_cell_angle_gamma     90.00
_cell_volume     1112.2(4)
_cell_formula_units_Z     4
_cell_measurement_reflns_used     3130
_cell_measurement_theta_min     2.253
_cell_measurement_theta_max     28.212
_cell_measurement_temperature     298(2)
_exptl_crystal_description     block
_exptl_crystal_colour     black
_exptl_crystal_size_max     0.38
_exptl_crystal_size_mid     0.27
_exptl_crystal_size_min     0.24
_exptl_crystal_density_diffrn     1.815
_exptl_crystal_density_meas     ?
_exptl_crystal_density_method     'not measured'
_exptl_crystal_F_000     616
_exptl_absorpt_coefficient_mu     2.501
_exptl_absorpt_correction_type     multi-scan
_exptl_absorpt_process_details     '(SADABS; Sheldrick, 1996)'
_exptl_absorpt_correction_T_min     0.44
_exptl_absorpt_correction_T_max     0.55
_exptl_special_details
;
;
_diffrn_ambient_temperature     298(2)
_diffrn_radiation_type     MoK\a
_diffrn_radiation_wavelength     0.71073
_diffrn_radiation_source     'fine-focus sealed tube'
_diffrn_radiation_monochromator     graphite
_diffrn_measurement_device_type     'Bruker SMART CCD area-detector'
_diffrn_measurement_method     '\f and \w'
_diffrn_detector_area_resol_mean     ?
_diffrn_reflns_number     5593
_diffrn_reflns_av_R_equivalents     0.0210
_diffrn_reflns_av_sigmaI/netI     0.0140
_diffrn_reflns_theta_min     2.25
_diffrn_reflns_theta_max     25.01
_diffrn_reflns_theta_full     25.01
_diffrn_measured_fraction_theta_max     1.000
_diffrn_measured_fraction_theta_full     1.000
_diffrn_reflns_limit_h_min     -13
_diffrn_reflns_limit_h_max     13
_diffrn_reflns_limit_k_min     -7
_diffrn_reflns_limit_k_max     7
_diffrn_reflns_limit_l_min     -17
_diffrn_reflns_limit_l_max     10
_diffrn_standards_number     ?
_diffrn_standards_interval_count     ?
_diffrn_standards_interval_time     ?
_diffrn_standards_decay_%     ?
_refine_special_details
;
Refinement of <i>F</i>^2^ against ALL reflections. The weighted <i>R</i>-factor
<i>wR</i> and goodness of fit <i>S</i> are based on <i>F</i>^2^, conventional
<i>R</i>-factors <i>R</i> are based on <i>F</i>, with <i>F</i> set to zero for
negative <i>F</i>^2^. The threshold expression of <i>F</i>^2^ >
\s(<i>F</i>^2^) is used only for calculating <i>R</i>-factors(gt) <i>etc</i>.
and is not relevant to the choice of reflections for refinement.
<i>R</i>-factors based on <i>F</i>^2^ are statistically about twice as large
as those based on <i>F</i>, and <i>R</i>- factors based on ALL data will be
even larger.
;
_reflns_number_total     1077
_reflns_number_gt     947
_reflns_threshold_expression     I>2\s(I)
_refine_ls_structure_factor_coef     Fsqd
_refine_ls_matrix_type     full
_refine_ls_R_factor_all     0.0335
_refine_ls_R_factor_gt     0.0290
_refine_ls_wR_factor_gt     0.0758
_refine_ls_wR_factor_ref     0.0796
_refine_ls_goodness_of_fit_ref     1.051
_refine_ls_restrained_S_all     1.051
_refine_ls_number_reflns     1077
_refine_ls_number_parameters     86
_refine_ls_number_restraints     0
_refine_ls_hydrogen_treatment     constr
_refine_ls_weighting_scheme     calc
_refine_ls_weighting_details
         'calc w=1/[\s^2^(Fo^2^)+(0.0469P)^2^+0.7120P] where P=(Fo^2^+2Fc^2^)/3'
_atom_sites_solution_hydrogens     geom
_atom_sites_solution_primary     direct
_atom_sites_solution_secondary     difmap
_refine_ls_shift/su_max     0.000
_refine_diff_density_max     0.670
_refine_diff_density_min     -0.535
_refine_ls_extinction_method     'SHELXL97 (Sheldrick, 2008)'
_refine_ls_extinction_coef     0.0072(9)
_refine_ls_extinction_expression
                                  'Fc^*^=kFc[1+0.001xFc^2^\l^3^/sin(2\q)]^-1/4^'
loop_
    _atom_type_symbol
    _atom_type_description
    _atom_type_scat_dispersion_real
    _atom_type_scat_dispersion_imag
    _atom_type_scat_source
    'C' 'C' 0.0033 0.0016
                         'International Tables Vol C Tables 4.2.6.8 and 6.1.1.4'
    'H' 'H' 0.0000 0.0000
                         'International Tables Vol C Tables 4.2.6.8 and 6.1.1.4'
    'N' 'N' 0.0061 0.0033
                         'International Tables Vol C Tables 4.2.6.8 and 6.1.1.4'
    'Cu' 'Cu' 0.3201 1.2651
                         'International Tables Vol C Tables 4.2.6.8 and 6.1.1.4'
    'S' 'S' 0.1246 0.1234
                         'International Tables Vol C Tables 4.2.6.8 and 6.1.1.4'
_computing_data_collection     'SMART (Bruker, 1997)'
_computing_cell_refinement     'SAINT (Bruker, 1997)'
_computing_data_reduction     'SAINT (Bruker, 1997)'
_computing_structure_solution     'SHELXS97 (Sheldrick, 2008)'
_computing_structure_refinement     'SHELXL97 (Sheldrick, 2008)'
_computing_molecular_graphics     'SHELXTL (Sheldrick, 2008)'
_computing_publication_material     'SHELXTL (Sheldrick, 2008)'
loop_
    _atom_site_type_symbol
    _atom_site_label
    _atom_site_fract_x
    _atom_site_fract_y
    _atom_site_fract_z
    _atom_site_U_iso_or_equiv
    _atom_site_adp_type
    _atom_site_calc_flag
    _atom_site_refinement_flags
    _atom_site_occupancy
    _atom_site_disorder_assembly
    _atom_site_disorder_group
    Cu Cu1 0.28439(4) 0.2500 0.53244(3) 0.0689(3) Uani d S 1 . .
    N N1 0.1200(2) 0.2500 0.25507(19) 0.0338(6) Uani d S 1 . .
    H H1A 0.1489 0.2500 0.2009 0.041 Uiso calc SR 1 . .
    H H1B 0.0458 0.2500 0.2625 0.041 Uiso calc SR 1 . .
    N N2 0.3047(2) 0.2500 0.31376(19) 0.0361(7) Uani d S 1 . .
    H H2 0.3483 0.2500 0.3615 0.043 Uiso calc SR 1 . .
    N N3 0.3600(2) 0.2500 0.22780(18) 0.0348(6) Uani d S 1 . .
    H H3A 0.3244 0.1616 0.1914 0.052 Uiso d PR 0.50 . .
    H H3B 0.3555 0.3732 0.2035 0.052 Uiso d PR 0.50 . .
    N N4 0.4655(2) 0.2500 0.7081(2) 0.0457(8) Uani d S 1 . .
    H H4A 0.5262 0.2500 0.7423 0.055 Uiso calc SR 1 . .
    H H4B 0.4729 0.2500 0.6496 0.055 Uiso calc SR 1 . .
    N N5 0.3516(2) 0.2500 0.83438(18) 0.0349(7) Uani d S 1 . .
    H H5 0.2839 0.2500 0.8594 0.042 Uiso calc SR 1 . .
    N N6 0.4526(2) 0.2500 0.88959(19) 0.0414(7) Uani d S 1 . .
    H H6A 0.4426 0.1645 0.9359 0.062 Uiso d PR 0.50 . .
    H H6B 0.4647 0.3741 0.9112 0.062 Uiso d PR 0.50 . .
    N N7 0.4475(3) 0.2500 0.4928(2) 0.0415(7) Uani d S 1 . .
    S S1 0.13368(7) 0.2500 0.43541(6) 0.0335(2) Uani d S 1 . .
    S S2 0.23512(7) 0.2500 0.68064(5) 0.0318(2) Uani d S 1 . .
    S S3 0.68866(8) 0.2500 0.47665(7) 0.0528(3) Uani d S 1 . .
    C C1 0.1893(3) 0.2500 0.3264(2) 0.0283(7) Uani d S 1 . .
    C C2 0.3611(3) 0.2500 0.7450(2) 0.0286(7) Uani d S 1 . .
    C C3 0.5450(3) 0.2500 0.4851(2) 0.0278(7) Uani d S 1 . .
loop_
    _atom_site_aniso_label
    _atom_site_aniso_U_11
    _atom_site_aniso_U_22
    _atom_site_aniso_U_33
    _atom_site_aniso_U_12
    _atom_site_aniso_U_13
    _atom_site_aniso_U_23
    Cu1 0.0292(3) 0.1520(7) 0.0256(3) 0.000 -0.00124(17) 0.000
    N1 0.0205(13) 0.0557(17) 0.0252(13) 0.000 -0.0003(10) 0.000
    N2 0.0214(13) 0.0632(18) 0.0237(14) 0.000 -0.0002(11) 0.000
    N3 0.0254(13) 0.0517(17) 0.0274(15) 0.000 0.0048(11) 0.000
    N4 0.0261(15) 0.088(2) 0.0236(14) 0.000 -0.0024(11) 0.000
    N5 0.0260(13) 0.0529(17) 0.0259(15) 0.000 -0.0030(11) 0.000
    N6 0.0339(15) 0.0617(19) 0.0285(15) 0.000 -0.0088(12) 0.000
    N7 0.0338(18) 0.0549(19) 0.0357(16) 0.000 0.0011(13) 0.000
    S1 0.0242(4) 0.0521(5) 0.0242(4) 0.000 0.0021(3) 0.000
    S2 0.0232(4) 0.0477(5) 0.0243(4) 0.000 -0.0017(3) 0.000
    S3 0.0279(5) 0.0971(8) 0.0333(5) 0.000 -0.0009(4) 0.000
    C1 0.0242(15) 0.0345(16) 0.0263(16) 0.000 -0.0003(12) 0.000
    C2 0.0256(15) 0.0335(16) 0.0265(16) 0.000 -0.0038(12) 0.000
    C3 0.0286(18) 0.0395(18) 0.0152(14) 0.000 0.0017(12) 0.000
_geom_special_details
;
All e.s.d.'s (except the e.s.d. in the dihedral angle between two l.s. planes)
are estimated using the full covariance matrix. The cell e.s.d.'s are taken
into account individually in the estimation of e.s.d.'s in distances, angles
and torsion angles; correlations between e.s.d.'s in cell parameters are only
used when they are defined by crystal symmetry. An approximate (isotropic)
treatment of cell e.s.d.'s is used for estimating e.s.d.'s involving l.s.
planes.
;
loop_
    _geom_bond_atom_site_label_1
    _geom_bond_atom_site_label_2
    _geom_bond_site_symmetry_2
    _geom_bond_distance
    _geom_bond_publ_flag
    Cu1 N7 . 1.962(3) ?
    Cu1 S1 . 2.2401(10) ?
    Cu1 S2 . 2.2437(10) ?
    N1 C1 . 1.313(4) ?
    N1 H1A . 0.8600 ?
    N1 H1B . 0.8600 ?
    N2 C1 . 1.339(4) ?
    N2 N3 . 1.410(4) ?
    N2 H2 . 0.8600 ?
    N3 H3A . 0.8900 ?
    N3 H3B . 0.8900 ?
    N4 C2 . 1.315(4) ?
    N4 H4A . 0.8600 ?
    N4 H4B . 0.8600 ?
    N5 C2 . 1.314(4) ?
    N5 N6 . 1.414(4) ?
    N5 H5 . 0.8600 ?
    N6 H6A . 0.8900 ?
    N6 H6B . 0.8900 ?
    N7 C3 . 1.126(4) ?
    S1 C1 . 1.721(3) ?
    S2 C2 . 1.727(3) ?
    S3 C3 . 1.655(3) ?
loop_
    _geom_angle_atom_site_label_1
    _geom_angle_atom_site_label_2
    _geom_angle_atom_site_label_3
    _geom_angle_site_symmetry_1
    _geom_angle_site_symmetry_3
    _geom_angle
    _geom_angle_publ_flag
    N7 Cu1 S1 . . 123.38(10) ?
    N7 Cu1 S2 . . 121.85(10) ?
    S1 Cu1 S2 . . 114.77(4) ?
    C1 N1 H1A . . 120.0 ?
    C1 N1 H1B . . 120.0 ?
    H1A N1 H1B . . 120.0 ?
    C1 N2 N3 . . 124.7(3) ?
    C1 N2 H2 . . 117.7 ?
    N3 N2 H2 . . 117.7 ?
    N2 N3 H3A . . 109.2 ?
    N2 N3 H3B . . 109.4 ?
    H3A N3 H3B . . 109.5 ?
    C2 N4 H4A . . 120.0 ?
    C2 N4 H4B . . 120.0 ?
    H4A N4 H4B . . 120.0 ?
    C2 N5 N6 . . 120.1(3) ?
    C2 N5 H5 . . 119.9 ?
    N6 N5 H5 . . 119.9 ?
    N5 N6 H6A . . 109.3 ?
    N5 N6 H6B . . 109.4 ?
    H6A N6 H6B . . 109.5 ?
    C3 N7 Cu1 . . 168.5(3) ?
    C1 S1 Cu1 . . 107.58(11) ?
    C2 S2 Cu1 . . 108.46(11) ?
    N1 C1 N2 . . 119.4(3) ?
    N1 C1 S1 . . 120.9(2) ?
    N2 C1 S1 . . 119.7(2) ?
    N5 C2 N4 . . 119.0(3) ?
    N5 C2 S2 . . 118.3(2) ?
    N4 C2 S2 . . 122.7(3) ?
    N7 C3 S3 . . 178.6(3) ?
loop_
    _geom_hbond_atom_site_label_D
    _geom_hbond_atom_site_label_H
    _geom_hbond_atom_site_label_A
    _geom_hbond_site_symmetry_A
    _geom_hbond_distance_DH
    _geom_hbond_distance_HA
    _geom_hbond_distance_DA
    _geom_hbond_angle_DHA
    N1 H1A S3 6_556 0.86 2.64 3.485(3) 167.3
    N1 H1B N3 6_556 0.86 2.14 2.998(4) 176.5
    N2 H2 N7 . 0.86 2.24 3.093(4) 175.0
    N3 H3A S2 2_554 0.89 2.81 3.5481(11) 141.3
    N3 H3B S2 2_564 0.89 2.72 3.5481(11) 155.3
    N4 H4A S2 6_657 0.86 2.65 3.501(3) 169.5
    N4 H4B N7 . 0.86 2.32 3.161(4) 167.0
    N5 H5 S3 6_557 0.86 2.64 3.342(3) 139.7
    N6 H6A S1 2 0.89 2.88 3.5144(12) 129.9
    N6 H6B S1 2_565 0.89 2.75 3.5144(11) 144.4
data_global
_journal_date_recd_electronic     2008-04-11
_journal_date_accepted     2008-05-03
_journal_name_full     'Acta Crystallographica, Section E'
_journal_year     2008
_journal_volume     64
_journal_issue      6
_journal_page_first     m796
_journal_page_last     m796
_journal_paper_category     QM
_journal_coeditor_code     BG2183
_publ_contact_author_name     'Prof. Dacheng Li'
_publ_contact_author_address
;
School of Chemistry and Chemical Engineering
Liaocheng University
Liaocheng, 252059
People's Republic of China
;
_publ_contact_author_email     'lidacheng62@lcu.edu.cn'
_publ_contact_author_fax     '86 635 8239121'
_publ_contact_author_phone     '86 635 8230672'
_publ_section_title
;
(Thiocyanato-\k<i>N</i>)bis(thiosemicarbazide-\k<i>S</i>)copper(I)
;
loop_
    _publ_author_name
    _publ_author_address
    'Li Jia'
;
LiaoCheng Vocational and Technical College
Liaocheng
Shandong 252000
People's Republic of China
;
    'Shouxin Ma'
;
Shandong Vocational Animal Science and Veterinary College
Weifang
Shandong 261000
People's Republic of China
;
    'Dacheng Li'
;
School of Chemistry and Chemical Engineering
Liaocheng University
Shandong 252059
People's Republic of China
;
