# Supplementary material for: (Thio­cyanato-κN)bis­(thio­semicarbazide-κS)copper(I)
Source: Acta Crystallogr Sect E Struct Rep Online. 2008 May 10;64(Pt 6):m796. doi: 10.1107/S1600536808013068 (PMC2961608; doi:10.1107/S1600536808013068)
Supplement: Supplementary file 2 [file e-64-0m796-Isup2.hkl]

# 
# h,k,l, Fc-squared, Fo-squared, sigma(Fo-squared) and status flag 
# 
data_I
_shelx_title ' 040417a in Pnma' 
_shelx_refln_list_code          4 
_shelx_F_calc_maximum      414.12 
_exptl_crystal_F_000       616.00 
_reflns_d_resolution_high  0.8406 
 
loop_ 
 _symmetry_equiv_pos_as_xyz 
 'x, y, z' 
 '-x+1/2, -y, z+1/2' 
 '-x, y+1/2, -z' 
 'x+1/2, -y+1/2, -z+1/2' 
 '-x, -y, -z' 
 'x-1/2, y, -z-1/2' 
 'x, -y-1/2, z' 
 '-x-1/2, y-1/2, z-1/2' 
 
_cell_length_a    11.4884 
_cell_length_b     6.6085 
_cell_length_c    14.6497 
_cell_angle_alpha  90.000 
_cell_angle_beta   90.000 
_cell_angle_gamma  90.000 
 
_shelx_F_squared_multiplier     1.000 
 
loop_ 
 _refln_index_h 
 _refln_index_k 
 _refln_index_l 
 _refln_F_squared_calc 
 _refln_F_squared_meas 
 _refln_F_squared_sigma 
 _refln_observed_status 
   2   0   0    27242.48    21101.69    215.72 o 
   4   0   0      847.09      759.32     10.17 o 
   6   0   0      248.12      300.90      7.56 o 
   8   0   0        1.20       -3.38      3.38 o 
  10   0   0       74.27       74.03      8.00 o 
  12   0   0     3078.92     3138.85     48.01 o 
   2   1   0      273.76      191.41      3.31 o 
   4   1   0       35.42       45.44      2.15 o 
   6   1   0     5000.16     4958.91     32.22 o 
   8   1   0      193.80      187.04      5.73 o 
  10   1   0      226.08      183.21      7.09 o 
  12   1   0      314.79      312.92     11.65 o 
   0   2   0   171491.89   197762.58   2060.69 o 
   2   2   0    13959.90    14511.23     80.89 o 
   4   2   0      343.96      300.67      5.61 o 
   6   2   0      132.80      141.64      4.34 o 
   8   2   0       10.33        7.75      2.89 o 
  10   2   0      127.84      118.38      6.73 o 
  12   2   0     2020.92     2150.92     38.23 o 
   2   3   0       11.43       10.78      1.96 o 
   4   3   0      101.08      110.29      3.99 o 
   6   3   0     1179.35     1168.92     12.82 o 
   8   3   0        4.71        7.94      3.10 o 
  10   3   0        4.60        6.29      4.04 o 
  12   3   0       82.52       95.36     10.94 o 
   0   4   0    32153.96    33244.95    391.92 o 
   2   4   0     2929.23     2935.09     33.34 o 
   4   4   0        5.74        5.72      2.69 o 
   6   4   0       38.77       26.40      3.51 o 
   8   4   0       72.33       88.79      7.24 o 
  10   4   0      200.49      206.70     12.47 o 
   2   5   0       95.02       96.92      4.98 o 
   4   5   0      129.08      147.27      7.22 o 
   6   5   0       63.01       55.41      7.76 o 
   8   5   0       46.96       44.05      6.41 o 
  10   5   0       35.36       30.54      8.45 o 
   0   6   0     5393.57     5205.95     90.84 o 
   2   6   0      424.50      402.40     14.82 o 
   4   6   0       12.96        9.11      5.12 o 
   6   6   0        8.60        0.12      6.88 o 
   8   6   0       64.90       91.57      8.54 o 
   2   7   0       35.88       24.28      6.61 o 
   4   7   0       40.79       48.52     11.22 o 
   6   7   0        0.09       -3.61      4.50 o 
   1   0   1      667.81      859.82      7.44 o 
   2   0   1     7295.54     7250.11     42.37 o 
   3   0   1     1040.51     1010.71      9.12 o 
   4   0   1      387.64      415.74      5.59 o 
   5   0   1    14446.15    13245.80    106.94 o 
   6   0   1      102.26      112.89      3.80 o 
   7   0   1    10969.03    10511.00     79.75 o 
   8   0   1      732.13      733.07     12.23 o 
   9   0   1      333.63      328.28      8.71 o 
  10   0   1       61.99       56.02     11.03 o 
  11   0   1      159.74      155.28      8.12 o 
  12   0   1       74.96       46.67     11.61 o 
  13   0   1      207.29      206.58     10.52 o 
   0   1   1      737.07      795.72      6.46 o 
   1   1   1    12185.67    12872.46    104.10 o 
   2   1   1        1.75       10.17      2.00 o 
   3   1   1     3916.86     4232.61     17.50 o 
   4   1   1     7938.12     8198.52     31.27 o 
   5   1   1     1004.04     1010.73      7.34 o 
   6   1   1     1511.65     1552.26     10.23 o 
   7   1   1     2306.29     2194.78     14.29 o 
   8   1   1      167.09      158.05      4.03 o 
   9   1   1      423.98      373.58      6.13 o 
  10   1   1      605.31      567.18      8.47 o 
  11   1   1      322.55      297.87      7.12 o 
  12   1   1       93.52       75.25      5.99 o 
  13   1   1     1081.32     1139.47     17.68 o 
   1   2   1      358.81      439.27      3.76 o 
   2   2   1     3856.70     4044.19     21.96 o 
   3   2   1      312.74      306.40      3.84 o 
   4   2   1      152.98      145.33      2.60 o 
   5   2   1     7769.09     7799.17     31.37 o 
   6   2   1      160.92      152.20      3.21 o 
   7   2   1     6341.27     6415.97     28.74 o 
   8   2   1      613.91      614.04      7.49 o 
   9   2   1       86.60       93.35      4.16 o 
  10   2   1       26.91       26.76      5.22 o 
  11   2   1      182.89      168.58      5.67 o 
  12   2   1       64.44       59.87      5.75 o 
  13   2   1      172.86      173.72     12.64 o 
   0   3   1      266.41      246.01      5.03 o 
   1   3   1     3632.52     3654.79     17.07 o 
   2   3   1       57.05       55.91      2.20 o 
   3   3   1      786.07      895.85      7.17 o 
   4   3   1     2761.08     2785.52     15.75 o 
   5   3   1      211.33      213.08      3.73 o 
   6   3   1      695.22      683.59      8.87 o 
   7   3   1     1043.16     1059.68      9.72 o 
   8   3   1      121.07      127.77      4.23 o 
   9   3   1      330.19      338.21      7.74 o 
  10   3   1      391.89      384.39      9.58 o 
  11   3   1       83.04       69.30      5.81 o 
  12   3   1       82.90       71.55      7.16 o 
   1   4   1       27.59       29.44      3.24 o 
   2   4   1      917.14      952.02      7.64 o 
   3   4   1        5.22        8.04      1.77 o 
   4   4   1       29.38       18.20      2.17 o 
   5   4   1     1443.18     1417.11     11.46 o 
   6   4   1      175.55      161.77      5.14 o 
   7   4   1     1455.93     1501.45     16.44 o 
   8   4   1      344.45      323.14      6.97 o 
   9   4   1        9.79        3.37      3.41 o 
  10   4   1        1.24        1.26      3.41 o 
  11   4   1      153.50      136.59      9.13 o 
   0   5   1       53.85       52.51      4.04 o 
   1   5   1      548.25      508.95      6.24 o 
   2   5   1       47.14       46.26      3.13 o 
   3   5   1       47.82       49.30      3.79 o 
   4   5   1      663.78      649.02     10.64 o 
   5   5   1        1.35        0.10      2.80 o 
   6   5   1      228.43      227.94      7.19 o 
   7   5   1      288.32      305.22      7.62 o 
   8   5   1       60.50       64.90      5.23 o 
   9   5   1      134.14      169.16      7.28 o 
  10   5   1      165.34      172.85      8.51 o 
   1   6   1        1.45       -0.82      2.74 o 
   2   6   1      179.72      162.48      5.05 o 
   3   6   1       67.74       80.93      6.04 o 
   4   6   1        6.44        7.34      3.59 o 
   5   6   1      125.87      114.15      7.37 o 
   6   6   1       85.32       86.39      6.12 o 
   7   6   1      196.68      184.73      8.35 o 
   8   6   1      121.05      131.68      6.98 o 
   0   7   1       10.16        9.42      5.71 o 
   1   7   1       84.91       93.39      7.66 o 
   2   7   1       16.02       11.70      4.27 o 
   3   7   1        3.00        1.09      4.33 o 
   4   7   1      125.71      133.90      9.66 o 
   5   7   1        4.41        5.98      3.62 o 
   6   7   1       56.42       78.06      8.34 o 
   0   0   2     3873.20     4476.86     42.68 o 
   1   0   2      373.47      408.20      7.26 o 
   2   0   2     2079.13     1895.65     15.59 o 
   3   0   2     8685.75     8653.61     82.18 o 
   4   0   2     2838.67     2659.61     17.27 o 
   5   0   2     4290.63     4339.34     30.25 o 
   6   0   2       18.91       20.07      2.51 o 
   7   0   2      387.38      368.50      7.70 o 
   8   0   2     2631.67     2572.90     24.20 o 
   9   0   2       82.00       75.41      6.30 o 
  10   0   2      965.75     1015.81     22.70 o 
  11   0   2        3.52        4.30      4.12 o 
  12   0   2      907.91      959.33     20.10 o 
  13   0   2       92.08       90.87      8.87 o 
   1   1   2        1.75        2.79      0.70 o 
   2   1   2     2781.32     3201.60     30.36 o 
   3   1   2      416.20      429.88      4.26 o 
   4   1   2        7.84        7.69      1.15 o 
   5   1   2      108.75       99.69      2.35 o 
   6   1   2     5010.34     4842.50     24.84 o 
   7   1   2      274.16      256.46      4.26 o 
   8   1   2     6865.30     6873.77     35.47 o 
   9   1   2      289.07      242.95      5.82 o 
  10   1   2     1002.39      956.56     12.95 o 
  11   1   2       64.59       61.97      6.73 o 
  12   1   2      518.00      520.63     10.64 o 
  13   1   2       38.09       33.50      4.77 o 
   0   2   2     1717.36     1958.70     14.67 o 
   1   2   2      143.05      143.92      2.81 o 
   2   2   2      872.05      824.73      5.86 o 
   3   2   2     4707.95     4742.92     19.64 o 
   4   2   2     1093.03     1103.24      7.40 o 
   5   2   2     3013.97     3139.02     16.62 o 
   6   2   2        0.20       -1.25      1.25 o 
   7   2   2      272.39      277.78      4.58 o 
   8   2   2     1693.52     1650.58     12.20 o 
   9   2   2       42.76       45.80      5.64 o 
  10   2   2      537.32      549.49      8.63 o 
  11   2   2        0.30        0.03      2.87 o 
  12   2   2      549.91      613.75     14.37 o 
  13   2   2       93.98       83.97      8.92 o 
   1   3   2        9.85        6.35      1.20 o 
   2   3   2      999.77     1129.23      7.41 o 
   3   3   2       90.15      108.70      2.23 o 
   4   3   2        5.09        9.95      1.39 o 
   5   3   2      133.31      115.68      3.35 o 
   6   3   2     1695.77     1643.18     13.38 o 
   7   3   2      278.79      247.48      5.07 o 
   8   3   2     2653.27     2743.23     23.34 o 
   9   3   2       68.48       77.74      4.51 o 
  10   3   2      265.97      265.43      7.39 o 
  11   3   2       11.42       13.17      4.07 o 
  12   3   2      162.25      190.57      8.92 o 
   0   4   2      152.66      147.76      4.72 o 
   1   4   2        9.45        9.06      1.45 o 
   2   4   2        9.21        6.71      1.58 o 
   3   4   2     1232.05     1222.33      9.82 o 
   4   4   2       48.66       53.87      2.54 o 
   5   4   2     1133.04     1194.78     11.69 o 
   6   4   2       21.10       12.58      2.47 o 
   7   4   2      128.92      139.35      5.89 o 
   8   4   2      529.68      490.82      9.73 o 
   9   4   2        5.21        4.40      2.98 o 
  10   4   2       95.51       92.83      6.50 o 
  11   4   2        8.39        1.94      4.47 o 
   1   5   2        5.35        5.41      1.78 o 
   2   5   2      363.74      388.30      6.52 o 
   3   5   2       27.20       25.46      2.98 o 
   4   5   2       17.80       20.78      3.94 o 
   5   5   2       94.58       95.39      4.93 o 
   6   5   2      342.01      288.92      7.10 o 
   7   5   2      179.52      165.78      6.62 o 
   8   5   2      568.57      561.46     11.96 o 
   9   5   2        2.55        0.55      3.45 o 
  10   5   2       13.93       16.03      4.47 o 
   0   6   2        2.51        4.13      3.69 o 
   1   6   2        0.36       -2.40      2.40 o 
   2   6   2       65.20       76.34      4.63 o 
   3   6   2      257.89      266.10      7.47 o 
   4   6   2        1.46       -2.68      3.72 o 
   5   6   2      289.43      303.15      9.87 o 
   6   6   2        9.70       -0.87      3.29 o 
   7   6   2       50.21       57.45      5.42 o 
   8   6   2      107.23       94.52      6.16 o 
   1   7   2        1.72        1.53      3.26 o 
   2   7   2       96.88       95.52      7.21 o 
   3   7   2       11.48       11.46      4.28 o 
   4   7   2        4.71        2.98      4.61 o 
   5   7   2       26.15       15.82      5.58 o 
   6   7   2       71.73       67.67      8.08 o 
   1   0   3     6515.62     6942.88    121.89 o 
   2   0   3     6654.72     7021.68    152.56 o 
   3   0   3     9122.75     8755.45     64.94 o 
   4   0   3     4602.38     4530.87     56.39 o 
   5   0   3    10243.69     9828.14     80.22 o 
   6   0   3     1858.48     1911.69     20.19 o 
   7   0   3     7141.89     6655.56     68.13 o 
   8   0   3      556.14      494.24      9.47 o 
   9   0   3      750.08      727.34     15.09 o 
  10   0   3      715.47      672.82     15.32 o 
  11   0   3      634.94      590.23     15.15 o 
  12   0   3      357.57      334.05     12.34 o 
  13   0   3       93.22       82.90      9.65 o 
   0   1   3      163.98      117.48      2.20 o 
   1   1   3       62.06      105.18      2.53 o 
   2   1   3      685.26      682.93      5.64 o 
   3   1   3      917.56      927.87      7.30 o 
   4   1   3     1247.97     1218.41      8.78 o 
   5   1   3      246.27      309.25      4.51 o 
   6   1   3      524.91      556.87      6.11 o 
   7   1   3      366.28      372.12      5.37 o 
   8   1   3      328.04      345.41      5.85 o 
   9   1   3      146.51      117.93      4.54 o 
  10   1   3      439.25      427.71      8.77 o 
  11   1   3       46.96       40.75      4.28 o 
  12   1   3       34.60       34.46      4.42 o 
  13   1   3     1170.37     1271.21     19.52 o 
   1   2   3     3123.64     3590.56     18.60 o 
   2   2   3     3284.23     3479.40     30.35 o 
   3   2   3     4350.15     4385.61     32.74 o 
   4   2   3     2542.49     2572.42     14.90 o 
   5   2   3     5792.25     5753.69     29.99 o 
   6   2   3      852.63      866.87      8.60 o 
   7   2   3     4339.25     4249.47     28.74 o 
   8   2   3      273.56      266.88      5.15 o 
   9   2   3      379.80      405.46      6.66 o 
  10   2   3      451.23      456.00      8.67 o 
  11   2   3      413.11      407.69     10.29 o 
  12   2   3      246.83      261.29     11.02 o 
  13   2   3       66.28       80.82      7.79 o 
   0   3   3       38.59       44.05      2.79 o 
   1   3   3      192.39      217.88      3.68 o 
   2   3   3      119.03      116.67      2.53 o 
   3   3   3      754.43      759.90      6.26 o 
   4   3   3      453.33      451.40      4.76 o 
   5   3   3      257.65      251.09      4.50 o 
   6   3   3      195.17      215.44      5.15 o 
   7   3   3      117.45      137.21      4.61 o 
   8   3   3      204.53      189.10      5.13 o 
   9   3   3      100.99      110.11      6.37 o 
  10   3   3      219.59      210.69      6.25 o 
  11   3   3        5.12        2.40      3.76 o 
  12   3   3        2.17        2.79      4.52 o 
   1   4   3      638.65      666.28      6.77 o 
   2   4   3      763.01      770.21      7.75 o 
   3   4   3      707.65      665.17      8.54 o 
   4   4   3      499.40      489.81      7.13 o 
   5   4   3     1338.11     1275.42     12.36 o 
   6   4   3       84.89       88.48      4.74 o 
   7   4   3     1129.45     1151.85     13.86 o 
   8   4   3       23.95       23.36      4.01 o 
   9   4   3       47.41       60.30      4.87 o 
  10   4   3      135.78      137.96      8.36 o 
  11   4   3      141.21      167.88      8.10 o 
   0   5   3      156.93      165.23      6.89 o 
   1   5   3      248.52      269.54      6.46 o 
   2   5   3        1.09       -0.30      1.81 o 
   3   5   3      488.16      498.79      7.54 o 
   4   5   3       97.82      107.36      5.01 o 
   5   5   3      218.10      204.13      5.97 o 
   6   5   3       31.68       38.99      3.84 o 
   7   5   3       11.42       16.21      3.75 o 
   8   5   3       93.21       83.76      6.17 o 
   9   5   3       40.08       50.01      5.45 o 
  10   5   3       68.36       54.68      7.65 o 
   1   6   3      114.90       94.88      4.96 o 
   2   6   3      143.47      132.75      5.67 o 
   3   6   3       68.24       54.42      5.03 o 
   4   6   3       46.16       42.74      3.91 o 
   5   6   3      202.68      162.15      5.85 o 
   6   6   3        1.29       -2.08      2.98 o 
   7   6   3      184.76      178.47      8.61 o 
   8   6   3        0.10       -1.87      4.17 o 
   0   7   3       71.65       77.23     10.07 o 
   1   7   3       98.05       85.64      5.96 o 
   2   7   3        6.17        5.78      3.84 o 
   3   7   3      157.07      165.11      9.32 o 
   4   7   3       19.17       11.23      5.19 o 
   5   7   3       88.90       95.27      9.10 o 
   0   0   4    27240.38    23863.48    186.91 o 
   1   0   4     1538.41     1392.26     11.27 o 
   2   0   4     2684.05     2475.18     54.77 o 
   3   0   4     5837.56     5813.76     64.02 o 
   4   0   4       72.57       45.70      5.89 o 
   5   0   4        7.13       14.94      1.74 o 
   6   0   4       64.24       72.50      4.05 o 
   7   0   4     2250.97     2236.82     21.33 o 
   8   0   4      331.13      325.64      9.71 o 
   9   0   4     5695.58     5642.35     54.83 o 
  10   0   4      357.28      346.78     11.33 o 
  11   0   4      885.87      947.98     19.43 o 
  12   0   4      865.14      874.21     25.52 o 
  13   0   4       21.65       12.66      7.08 o 
   1   1   4       16.77       18.17      1.63 o 
   2   1   4        3.14        5.42      2.35 o 
   3   1   4     7869.24     7976.23     44.25 o 
   4   1   4      681.34      699.62      6.45 o 
   5   1   4      723.92      726.83      7.89 o 
   6   1   4      388.28      378.39      5.72 o 
   7   1   4      531.23      482.08      8.90 o 
   8   1   4      934.92      956.67      9.80 o 
   9   1   4     3545.95     3622.10     27.91 o 
  10   1   4      954.54      882.43     13.57 o 
  11   1   4     2359.57     2423.79     25.75 o 
  12   1   4      694.63      728.62     14.22 o 
  13   1   4      832.08      817.44     15.71 o 
   0   2   4    13500.66    14381.88     73.07 o 
   1   2   4      592.76      608.21      5.20 o 
   2   2   4     1160.22     1103.67      8.66 o 
   3   2   4     2602.12     2619.51     14.31 o 
   4   2   4       19.85       17.52      2.55 o 
   5   2   4       14.25       17.68      1.83 o 
   6   2   4       56.37       57.69      2.89 o 
   7   2   4     1802.46     1831.51     14.18 o 
   8   2   4      199.46      203.06      5.21 o 
   9   2   4     3991.02     4144.04     26.16 o 
  10   2   4      182.05      198.59      6.49 o 
  11   2   4      557.22      601.79     12.49 o 
  12   2   4      560.32      595.48     13.12 o 
   1   3   4       84.44       78.47      1.76 o 
   2   3   4        0.37        3.72      1.46 o 
   3   3   4     2782.20     2749.96     17.38 o 
   4   3   4      146.96      160.23      4.23 o 
   5   3   4      138.96      138.72      5.15 o 
   6   3   4       51.46       48.29      3.44 o 
   7   3   4       67.45       67.91      3.91 o 
   8   3   4      250.29      250.34      6.27 o 
   9   3   4     1479.87     1508.55     14.80 o 
  10   3   4      334.67      341.98      7.40 o 
  11   3   4     1189.75     1290.18     15.91 o 
  12   3   4      304.62      342.97     13.26 o 
   0   4   4     2402.26     2410.05     36.59 o 
   1   4   4        1.00        0.20      1.26 o 
   2   4   4       92.02       87.76      3.01 o 
   3   4   4      283.42      274.35      4.98 o 
   4   4   4        9.92        7.93      2.38 o 
   5   4   4       25.29       15.89      2.81 o 
   6   4   4       34.17       30.40      4.98 o 
   7   4   4      895.21      875.32     17.06 o 
   8   4   4       40.92       33.81      3.87 o 
   9   4   4     1547.95     1574.83     35.11 o 
  10   4   4       18.29       19.20      3.96 o 
  11   4   4      159.33      172.57      7.52 o 
   1   5   4       37.81       39.65      3.50 o 
   2   5   4        0.19       -0.16      1.80 o 
   3   5   4      548.50      523.61      7.46 o 
   4   5   4       16.72       11.13      2.63 o 
   5   5   4        1.21        2.63      2.89 o 
   6   5   4        2.75        0.88      2.95 o 
   7   5   4        1.37        4.66      3.31 o 
   8   5   4       19.71       10.76      3.95 o 
   9   5   4      348.78      339.66     10.78 o 
  10   5   4       47.65       50.05      6.79 o 
   0   6   4      273.42      230.87      8.94 o 
   1   6   4       80.50       99.16      5.29 o 
   2   6   4        0.56       -2.69      2.69 o 
   3   6   4        6.83        4.20      3.11 o 
   4   6   4       25.01       22.02      4.04 o 
   5   6   4       14.30        9.07      4.04 o 
   6   6   4       10.34        3.53      3.53 o 
   7   6   4      281.02      245.84     17.70 o 
   8   6   4        1.52       -2.37      4.12 o 
   1   7   4        7.58        6.55      3.94 o 
   2   7   4        0.41        1.02      3.90 o 
   3   7   4       86.61       93.37     10.05 o 
   4   7   4        5.87        1.02      3.98 o 
   5   7   4        1.18       -0.18      4.23 o 
   1   0   5     7490.92     7816.65    103.64 o 
   2   0   5     9366.91     9187.66    124.43 o 
   3   0   5       54.64       41.54      3.84 o 
   4   0   5     5867.23     5434.50    103.22 o 
   5   0   5     2557.80     2528.13     27.16 o 
   6   0   5     2035.06     1923.80     25.85 o 
   7   0   5     1383.04     1438.49     16.21 o 
   8   0   5     2394.61     2355.35     27.95 o 
   9   0   5       73.16       55.44      6.08 o 
  10   0   5     2414.76     2364.19     32.72 o 
  11   0   5       22.85       25.53      5.69 o 
  12   0   5      223.89      230.79     10.70 o 
  13   0   5      766.56      800.95     25.35 o 
   0   1   5     1929.58     2215.62     18.04 o 
   1   1   5     2966.40     3055.36     14.96 o 
   2   1   5     1201.12     1273.11      8.15 o 
   3   1   5     2727.84     2996.28     16.51 o 
   4   1   5     4879.04     4970.79     41.51 o 
   5   1   5     8406.85     8682.72     55.55 o 
   6   1   5      280.28      252.37      4.81 o 
   7   1   5       60.30       53.53      2.94 o 
   8   1   5     1086.63     1102.20     10.69 o 
   9   1   5        0.15       -1.53      2.19 o 
  10   1   5     1093.23     1074.60     15.88 o 
  11   1   5       35.24       34.01      5.57 o 
  12   1   5       39.45       37.45      4.98 o 
   1   2   5     3957.54     4292.13     19.62 o 
   2   2   5     5258.86     5349.81     31.27 o 
   3   2   5       50.55       43.69      2.09 o 
   4   2   5     3264.74     3191.52     18.82 o 
   5   2   5     1245.05     1280.75     10.29 o 
   6   2   5      876.33      865.37      9.94 o 
   7   2   5      647.68      668.99      9.15 o 
   8   2   5     1308.57     1328.22     12.77 o 
   9   2   5      103.26       97.21      4.84 o 
  10   2   5     1615.34     1684.64     18.43 o 
  11   2   5        9.46       10.84      3.88 o 
  12   2   5      154.84      164.24      8.10 o 
   0   3   5     1520.50     1601.07     12.91 o 
   1   3   5     1019.69     1018.36      7.32 o 
   2   3   5      177.81      201.66      4.08 o 
   3   3   5     1167.31     1224.32     10.58 o 
   4   3   5     1529.29     1609.79     19.77 o 
   5   3   5     3278.35     3309.73     22.32 o 
   6   3   5       57.47       51.99      3.50 o 
   7   3   5       42.67       50.82      4.66 o 
   8   3   5      619.20      578.74     10.17 o 
   9   3   5        0.04        0.12      2.46 o 
  10   3   5      531.30      532.07     10.33 o 
  11   3   5        3.56        1.90      3.46 o 
  12   3   5        1.20        0.95      3.97 o 
   1   4   5      902.53      916.38      9.47 o 
   2   4   5     1360.46     1323.47     11.93 o 
   3   4   5        2.60        3.28      2.34 o 
   4   4   5      634.65      614.97     11.62 o 
   5   4   5      138.14      129.45      4.55 o 
   6   4   5       43.44       50.47      3.79 o 
   7   4   5       61.54       64.99      4.28 o 
   8   4   5      229.48      254.57      7.24 o 
   9   4   5      115.33      124.07      8.98 o 
  10   4   5      566.28      617.27     11.91 o 
  11   4   5        0.68       -0.01      4.24 o 
   0   5   5      815.65      832.31     28.33 o 
   1   5   5      181.24      171.22      5.27 o 
   2   5   5        1.24        1.20      2.57 o 
   3   5   5      322.60      307.62      7.25 o 
   4   5   5      214.94      236.66      8.46 o 
   5   5   5      788.49      807.68     11.87 o 
   6   5   5        0.15       -2.78      2.78 o 
   7   5   5       15.25       18.50      4.07 o 
   8   5   5      243.12      211.49     11.39 o 
   9   5   5        0.27       -3.20      3.64 o 
   1   6   5      150.36      133.05      5.90 o 
   2   6   5      260.42      234.86      8.31 o 
   3   6   5        7.91        7.60      3.35 o 
   4   6   5       53.74       44.13      4.87 o 
   5   6   5        0.25       -3.25      3.50 o 
   6   6   5        6.86        4.74      3.97 o 
   7   6   5        0.05       -2.30      3.71 o 
   0   7   5      214.81      225.76     17.14 o 
   1   7   5       34.59       34.91      5.32 o 
   2   7   5        5.72       -2.46      3.70 o 
   3   7   5       79.01       69.22      6.03 o 
   4   7   5       19.28       27.16      4.76 o 
   0   0   6     6045.84     6241.75     54.71 o 
   1   0   6    13910.44    13065.26     74.19 o 
   2   0   6     6941.71     6866.58     56.42 o 
   3   0   6     5504.15     5103.78     34.15 o 
   4   0   6     8462.18     8472.67    132.75 o 
   5   0   6     3945.11     3762.65     38.70 o 
   6   0   6      144.03      115.34      4.23 o 
   7   0   6      416.66      446.90      8.79 o 
   8   0   6     2042.22     1943.29     22.65 o 
   9   0   6      215.58      209.98      8.85 o 
  10   0   6      193.23      169.00      8.59 o 
  11   0   6      313.10      313.62     15.05 o 
  12   0   6       80.77       61.12      9.67 o 
   1   1   6     2151.36     2234.67     12.35 o 
   2   1   6      624.89      592.74      5.43 o 
   3   1   6      831.35      804.92      7.13 o 
   4   1   6       24.05       16.92      1.88 o 
   5   1   6      136.75      141.47      3.42 o 
   6   1   6      900.99      881.66      9.18 o 
   7   1   6       27.54       26.13      2.51 o 
   8   1   6        2.06        2.84      2.14 o 
   9   1   6      900.91      862.22     12.10 o 
  10   1   6      254.96      241.75      7.88 o 
  11   1   6     1533.67     1516.79     20.29 o 
  12   1   6       22.66       15.28      4.34 o 
   0   2   6     3459.67     3671.27     25.42 o 
   1   2   6     6949.02     7104.74     33.64 o 
   2   2   6     3858.94     3830.44     19.97 o 
   3   2   6     3101.71     2922.25     17.83 o 
   4   2   6     5776.82     5962.03     31.30 o 
   5   2   6     2550.76     2526.03     18.22 o 
   6   2   6      129.35      124.00      4.25 o 
   7   2   6      261.71      256.11      6.29 o 
   8   2   6     1450.46     1443.09     16.41 o 
   9   2   6      113.42      117.97      5.61 o 
  10   2   6      111.25      123.91      6.17 o 
  11   2   6      147.98      161.89      7.04 o 
  12   2   6       82.83       74.79      6.55 o 
   1   3   6      674.30      692.17      6.21 o 
   2   3   6      228.96      200.34      4.08 o 
   3   3   6      204.24      186.69      4.55 o 
   4   3   6       61.70       67.38      3.84 o 
   5   3   6        5.66        8.34      2.29 o 
   6   3   6      667.92      675.68      9.44 o 
   7   3   6       42.61       33.45      3.75 o 
   8   3   6       21.82       24.27      3.30 o 
   9   3   6      229.73      242.17      6.85 o 
  10   3   6       87.27       98.51      6.99 o 
  11   3   6      603.43      667.24     13.15 o 
   0   4   6      807.56      757.93     14.13 o 
   1   4   6     1111.78     1121.15     12.39 o 
   2   4   6      980.35      941.02     10.12 o 
   3   4   6      654.97      631.92      8.60 o 
   4   4   6     2187.69     2241.72     28.19 o 
   5   4   6      792.40      884.19     11.04 o 
   6   4   6       86.14      106.37      7.90 o 
   7   4   6       71.02       64.62      4.94 o 
   8   4   6      570.22      536.93      9.87 o 
   9   4   6       12.00       12.01      3.33 o 
  10   4   6       22.65       17.73      3.83 o 
   1   5   6      125.35      123.41      4.85 o 
   2   5   6       38.09       38.84      4.14 o 
   3   5   6       30.40       24.44      3.94 o 
   4   5   6       42.79       45.29      4.16 o 
   5   5   6       60.87       75.96      5.02 o 
   6   5   6      333.96      358.11      8.42 o 
   7   5   6      120.56      126.61      8.70 o 
   8   5   6       26.11       26.15      4.60 o 
   9   5   6       11.95        8.65      4.71 o 
   0   6   6      120.66       94.26      7.49 o 
   1   6   6       87.75       90.24      5.77 o 
   2   6   6      184.09      165.61      6.52 o 
   3   6   6       78.31       83.02      6.09 o 
   4   6   6      596.61      586.53     12.31 o 
   5   6   6      164.80      189.44      7.93 o 
   6   6   6       37.68       42.84      7.81 o 
   7   6   6        8.59        1.85      3.94 o 
   1   7   6       20.10       10.19      5.14 o 
   2   7   6        2.92        6.98      3.73 o 
   3   7   6        8.90        3.14      3.64 o 
   4   7   6       12.39        7.89      3.97 o 
   1   0   7     1961.44     2181.66     18.06 o 
   2   0   7     1947.17     1939.46     16.94 o 
   3   0   7     1996.78     1988.28     17.70 o 
   4   0   7     5845.10     5575.45     39.10 o 
   5   0   7       13.76       25.53      3.36 o 
   6   0   7     2163.24     2183.82     44.31 o 
   7   0   7       32.91       27.92      3.36 o 
   8   0   7      348.47      304.07      8.00 o 
   9   0   7       28.47       20.95      4.76 o 
  10   0   7       14.50        8.31      9.41 o 
  11   0   7      307.25      326.65     15.71 o 
  12   0   7       52.79       62.80      9.88 o 
   0   1   7     2104.19     1993.69     16.81 o 
   1   1   7     1267.87     1404.78      9.49 o 
   2   1   7     5685.40     5649.28     26.26 o 
   3   1   7      308.79      333.19      4.45 o 
   4   1   7     2884.43     2739.58     28.70 o 
   5   1   7      453.85      437.21      6.65 o 
   6   1   7     2994.69     2979.75     17.70 o 
   7   1   7       41.76       38.18      3.76 o 
   8   1   7     2090.75     2048.67     18.83 o 
   9   1   7      290.90      268.31      7.03 o 
  10   1   7        9.69        5.89      2.92 o 
  11   1   7       69.78       73.66      6.11 o 
  12   1   7       22.47       16.73      4.54 o 
   1   2   7     1175.28     1217.77      8.52 o 
   2   2   7     1110.23     1140.31      9.67 o 
   3   2   7     1255.18     1256.23     10.63 o 
   4   2   7     3178.15     3179.20     21.34 o 
   5   2   7       21.16       26.70      3.10 o 
   6   2   7     1024.76     1064.57     12.36 o 
   7   2   7       39.12       39.75      3.64 o 
   8   2   7       92.31      104.99      7.78 o 
   9   2   7       18.69       14.75      3.23 o 
  10   2   7        3.41       -0.34      2.66 o 
  11   2   7      248.97      268.23      8.08 o 
  12   2   7       62.17       59.92      6.21 o 
   0   3   7      544.54      535.13      9.09 o 
   1   3   7      756.88      843.21      8.15 o 
   2   3   7     1884.83     1893.94     14.64 o 
   3   3   7      170.36      182.15      4.69 o 
   4   3   7     1097.38     1090.81     15.37 o 
   5   3   7      250.16      233.42      6.14 o 
   6   3   7     1383.29     1422.15     20.07 o 
   7   3   7       13.45       17.89      2.94 o 
   8   3   7     1195.52     1229.67     22.20 o 
   9   3   7      192.24      178.00      7.06 o 
  10   3   7       27.89       39.54      4.46 o 
  11   3   7       43.29       48.44      5.01 o 
   1   4   7      414.57      367.74      7.31 o 
   2   4   7      212.07      209.88      6.48 o 
   3   4   7      384.18      358.13      7.42 o 
   4   4   7      567.17      556.37      8.59 o 
   5   4   7       27.56       33.69      3.34 o 
   6   4   7       91.79      102.15      5.08 o 
   7   4   7       39.98       37.91      3.79 o 
   8   4   7       10.04        7.37      3.05 o 
   9   4   7        5.15        3.31      3.03 o 
  10   4   7       40.23       31.11      4.20 o 
   0   5   7       24.88       26.13      6.04 o 
   1   5   7      262.77      282.83      7.81 o 
   2   5   7      323.58      316.26      8.33 o 
   3   5   7       54.79       55.45      4.92 o 
   4   5   7      237.00      240.72      7.10 o 
   5   5   7       82.73       88.55      5.50 o 
   6   5   7      391.25      395.44      9.97 o 
   7   5   7        0.39       -0.13      3.12 o 
   8   5   7      415.60      464.93     11.45 o 
   9   5   7       83.25       76.64      8.98 o 
   1   6   7      122.58      114.10      6.50 o 
   2   6   7       14.91        9.91      3.61 o 
   3   6   7       70.64       66.73      6.89 o 
   4   6   7       40.37       31.54      4.74 o 
   5   6   7       16.52       23.70      4.54 o 
   6   6   7        0.05       -1.90      3.41 o 
   0   7   7        0.13        2.37      7.78 o 
   1   7   7       55.06       64.53      7.67 o 
   2   7   7       50.43       51.17      5.67 o 
   0   0   8     1218.56     1105.33     17.23 o 
   1   0   8     7516.58     7009.39     60.94 o 
   2   0   8     3443.30     3591.93     27.05 o 
   3   0   8     5303.77     4897.11     34.65 o 
   4   0   8      159.39      165.52      5.19 o 
   5   0   8     2043.30     2098.57     20.34 o 
   6   0   8       62.94       71.07     10.53 o 
   7   0   8        3.38        2.67      4.26 o 
   8   0   8      902.88      870.90     13.56 o 
   9   0   8      823.64      778.84     43.98 o 
  10   0   8       43.29       55.54     14.20 o 
  11   0   8      556.34      582.26     28.16 o 
  12   0   8        6.10        6.28      6.74 o 
   1   1   8      633.87      735.48      6.92 o 
   2   1   8      651.93      574.01      6.03 o 
   3   1   8        4.31        8.09      2.75 o 
   4   1   8        0.37       -0.50      1.24 o 
   5   1   8      798.95      795.05      9.75 o 
   6   1   8      359.34      348.95      6.78 o 
   7   1   8     2123.18     2138.79     21.19 o 
   8   1   8        6.45       -0.02      2.74 o 
   9   1   8     1071.81     1098.21     17.74 o 
  10   1   8      633.02      622.81     11.09 o 
  11   1   8       90.91      111.78      8.37 o 
  12   1   8      861.25      901.25     19.27 o 
   0   2   8      845.03      752.86      9.66 o 
   1   2   8     4067.03     4025.46     29.35 o 
   2   2   8     2415.91     2534.58     27.06 o 
   3   2   8     2924.38     2822.15     18.44 o 
   4   2   8      112.11      127.79      4.45 o 
   5   2   8     1206.13     1240.12     14.59 o 
   6   2   8       52.98       57.71      3.96 o 
   7   2   8        0.96       -2.22      2.22 o 
   8   2   8      694.48      674.51     12.21 o 
   9   2   8      481.37      471.13     10.75 o 
  10   2   8       29.62       27.88      4.03 o 
  11   2   8      311.11      314.22      8.74 o 
   1   3   8      353.04      380.48      7.61 o 
   2   3   8      516.86      510.76      7.35 o 
   3   3   8       18.50       20.27      2.61 o 
   4   3   8        6.70        5.84      2.19 o 
   5   3   8      157.11      162.42      5.38 o 
   6   3   8      171.91      177.17      5.70 o 
   7   3   8      641.05      662.66     10.83 o 
   8   3   8        2.33        4.19      3.01 o 
   9   3   8      301.49      322.62      9.30 o 
  10   3   8      406.04      401.45      9.68 o 
   0   4   8      404.45      415.09     11.41 o 
   1   4   8      699.08      708.06     11.56 o 
   2   4   8     1010.00     1077.01     15.02 o 
   3   4   8      548.25      531.58     10.95 o 
   4   4   8       43.97       55.20      4.23 o 
   5   4   8      339.92      346.34      7.33 o 
   6   4   8       26.41       18.02      3.14 o 
   7   4   8        0.20        0.30      2.69 o 
   8   4   8      314.30      326.77      7.97 o 
   9   4   8       97.37       94.70      6.15 o 
   1   5   8      122.39      125.46      6.21 o 
   2   5   8      256.91      254.86      9.46 o 
   3   5   8       35.04       42.73      4.63 o 
   4   5   8       19.98       15.40      3.74 o 
   5   5   8        5.88        4.61      3.01 o 
   6   5   8       47.38       49.42      4.75 o 
   7   5   8       80.35       85.58      7.03 o 
   8   5   8        0.18        0.98      3.70 o 
   0   6   8      146.39      155.92     10.75 o 
   1   6   8       42.51       41.45      5.55 o 
   2   6   8      314.20      322.08      9.22 o 
   3   6   8       46.93       56.72      8.16 o 
   4   6   8       13.95       15.98      6.66 o 
   5   6   8       81.45       81.82      6.57 o 
   6   6   8        7.34        3.09      3.93 o 
   1   0   9      898.63     1027.39     12.39 o 
   2   0   9     2425.65     2504.59     21.74 o 
   3   0   9      356.09      349.48      7.26 o 
   4   0   9     6491.24     6425.93     88.60 o 
   5   0   9        8.41        5.53      2.30 o 
   6   0   9     5201.90     5090.36     73.02 o 
   7   0   9      250.96      249.11     11.87 o 
   8   0   9     2788.05     2836.02    148.76 o 
   9   0   9       17.25        8.39      5.23 o 
  10   0   9      411.69      395.32     16.85 o 
  11   0   9      211.39      203.86     15.34 o 
   0   1   9      337.02      333.27      6.86 o 
   1   1   9     4503.45     4492.96     27.99 o 
   2   1   9     1615.19     1670.37     11.79 o 
   3   1   9      649.66      625.40      6.82 o 
   4   1   9        7.49       10.80      2.00 o 
   5   1   9        5.52        5.76      1.87 o 
   6   1   9        2.40        3.54      3.00 o 
   7   1   9       89.18      106.62      5.56 o 
   8   1   9       27.31       31.20      4.05 o 
   9   1   9      105.86      124.44      5.79 o 
  10   1   9      208.02      199.69      8.99 o 
  11   1   9       16.32       27.95      5.57 o 
   1   2   9      670.07      715.93      8.78 o 
   2   2   9     1348.71     1423.26     12.01 o 
   3   2   9      332.02      327.84      6.48 o 
   4   2   9     3659.55     3591.51     28.37 o 
   5   2   9        1.26        1.69      2.18 o 
   6   2   9     3166.32     3234.91     27.52 o 
   7   2   9      153.80      149.10      6.01 o 
   8   2   9     1649.33     1724.49     21.13 o 
   9   2   9        4.75        1.26      3.53 o 
  10   2   9      240.43      256.43      7.79 o 
  11   2   9      192.49      194.09      7.37 o 
   0   3   9       12.32       15.59      4.85 o 
   1   3   9     2161.68     2180.39     35.05 o 
   2   3   9      279.72      288.67      7.14 o 
   3   3   9      249.90      249.42      6.01 o 
   4   3   9       43.29       35.71      3.46 o 
   5   3   9        1.78        2.24      2.49 o 
   6   3   9       26.76       19.75      3.38 o 
   7   3   9       51.71       57.74      4.63 o 
   8   3   9       14.67       15.73      3.83 o 
   9   3   9       85.23       94.25      6.65 o 
  10   3   9       77.33       77.27      8.43 o 
   1   4   9      307.80      307.46      8.04 o 
   2   4   9      280.86      308.04      8.25 o 
   3   4   9      221.35      215.89      7.11 o 
   4   4   9      762.83      717.14     12.73 o 
   5   4   9        2.32        2.68      2.83 o 
   6   4   9      778.79      788.38     11.83 o 
   7   4   9       37.69       46.83      4.69 o 
   8   4   9      378.87      425.58      9.82 o 
   9   4   9        0.40        4.67      6.86 o 
   0   5   9       22.14       21.63      6.45 o 
   1   5   9      657.95      683.10     12.62 o 
   2   5   9        4.05        3.59      3.18 o 
   3   5   9       51.47       71.25      5.69 o 
   4   5   9      110.74      118.77      9.98 o 
   5   5   9        0.45       -0.23      3.06 o 
   6   5   9       49.33       41.70      4.76 o 
   7   5   9       17.56       21.05      4.15 o 
   1   6   9       98.47       87.30      9.06 o 
   2   6   9       34.62       25.81      4.53 o 
   3   6   9       86.11       93.36      6.77 o 
   4   6   9       78.03       63.77      6.96 o 
   5   6   9        3.56       -0.34      3.53 o 
   0   0  10      473.29      403.67     11.17 o 
   1   0  10     7975.40     8186.66     53.34 o 
   2   0  10     1092.49      989.82     12.89 o 
   3   0  10      161.02      136.28      5.02 o 
   4   0  10     1064.13     1037.08     16.00 o 
   5   0  10     1326.78     1279.72     16.05 o 
   6   0  10       62.92       56.48     11.37 o 
   7   0  10     1123.72     1096.84     19.61 o 
   8   0  10      690.69      659.72     21.95 o 
   9   0  10      377.91      406.01     16.62 o 
  10   0  10       34.90       27.96      7.75 o 
  11   0  10      939.31     1010.15     52.45 o 
   1   1  10       43.99       39.76      2.55 o 
   2   1  10      103.32       86.46      3.55 o 
   3   1  10      272.84      281.13      5.46 o 
   4   1  10      937.57      906.87     10.10 o 
   5   1  10      866.03      873.89     10.25 o 
   6   1  10      360.58      348.69      8.86 o 
   7   1  10     1232.36     1270.47     15.02 o 
   8   1  10      491.71      463.14     11.31 o 
   9   1  10     1628.49     1593.26     30.70 o 
  10   1  10       14.93        9.12      4.45 o 
  11   1  10      701.08      689.37     16.76 o 
   0   2  10      285.05      285.32      8.54 o 
   1   2  10     4541.30     4722.82     30.10 o 
   2   2  10      599.57      571.29      8.44 o 
   3   2  10       21.25       17.30      2.88 o 
   4   2  10      937.64      921.41     11.67 o 
   5   2  10     1213.72     1167.59     13.74 o 
   6   2  10       73.69       83.40      4.97 o 
   7   2  10      830.71      800.32     12.23 o 
   8   2  10      539.82      509.65     11.30 o 
   9   2  10      223.22      228.36      8.07 o 
  10   2  10       17.44       16.89      3.78 o 
   1   3  10       66.73       76.43      5.63 o 
   2   3  10       68.12       53.74      4.27 o 
   3   3  10       57.82       47.46      4.18 o 
   4   3  10      345.29      347.19     10.05 o 
   5   3  10      254.82      255.62      6.92 o 
   6   3  10      130.53      129.27      5.72 o 
   7   3  10      416.22      427.39      8.62 o 
   8   3  10      169.52      177.70      7.29 o 
   9   3  10      671.67      666.68     13.59 o 
   0   4  10       60.76       89.10      9.19 o 
   1   4  10      964.27      963.90     24.81 o 
   2   4  10      115.51      129.34      7.18 o 
   3   4  10       51.61       40.90      5.08 o 
   4   4  10      575.97      559.87     12.80 o 
   5   4  10      774.29      783.73     15.53 o 
   6   4  10       66.24       71.98      6.62 o 
   7   4  10      355.66      338.10      9.00 o 
   8   4  10      263.27      268.02      8.32 o 
   1   5  10       44.74       54.63      5.93 o 
   2   5  10       31.20       32.85      4.59 o 
   3   5  10        2.90       -1.14      3.19 o 
   4   5  10       58.41       66.52      5.79 o 
   5   5  10       29.37       29.82      4.78 o 
   6   5  10       22.21       23.47      4.25 o 
   7   5  10       59.52       51.18      5.86 o 
   0   6  10        7.22        8.85      6.34 o 
   1   6  10      109.43       86.04      7.32 o 
   2   6  10       12.38        7.94      4.50 o 
   3   6  10       79.26       89.87      6.80 o 
   4   6  10      219.23      208.83      8.41 o 
   1   0  11       11.72       18.21      3.14 o 
   2   0  11       35.46       33.10      4.21 o 
   3   0  11      362.66      340.53      7.93 o 
   4   0  11      488.56      494.31     14.58 o 
   5   0  11     1331.39     1305.69     20.59 o 
   6   0  11     6706.35     6569.22    101.95 o 
   7   0  11     1295.32     1209.07     21.10 o 
   8   0  11      768.68      754.83     22.15 o 
   9   0  11      777.92      702.29     34.32 o 
  10   0  11        7.13        1.73      6.16 o 
   0   1  11     1423.46     1352.57     15.77 o 
   1   1  11        5.30        2.05      1.77 o 
   2   1  11      136.72      145.82      4.19 o 
   3   1  11      109.21      117.60      3.98 o 
   4   1  11       21.29       19.07      2.58 o 
   5   1  11       66.58       80.35      7.01 o 
   6   1  11      254.41      271.91      7.92 o 
   7   1  11       22.56       28.42      4.17 o 
   8   1  11      552.55      546.74     17.07 o 
   9   1  11       11.53        5.09      3.70 o 
  10   1  11        5.45       -3.14      3.90 o 
   1   2  11       17.75       18.68      3.02 o 
   2   2  11       68.00       67.55      5.48 o 
   3   2  11      209.52      204.88      5.65 o 
   4   2  11      205.34      205.27      5.91 o 
   5   2  11      817.73      842.40     16.77 o 
   6   2  11     4420.07     4503.73     33.02 o 
   7   2  11      820.70      818.44     12.67 o 
   8   2  11      440.04      451.60      9.88 o 
   9   2  11      505.58      521.99     10.88 o 
  10   2  11       17.52       18.36      5.24 o 
   0   3  11      471.59      462.20     15.43 o 
   1   3  11       75.12       65.91      5.51 o 
   2   3  11       14.00       12.92      3.65 o 
   3   3  11      189.49      162.47      7.71 o 
   4   3  11        7.11        2.28      3.08 o 
   5   3  11       95.68      101.82      6.39 o 
   6   3  11       82.66       98.69      7.14 o 
   7   3  11       17.52       10.50      3.52 o 
   8   3  11      312.53      332.96      8.91 o 
   9   3  11        2.40        1.56      3.69 o 
   1   4  11       18.10       14.15      4.00 o 
   2   4  11      123.97      131.08      7.68 o 
   3   4  11       48.43       50.38      5.54 o 
   4   4  11        3.83        6.95      3.84 o 
   5   4  11      226.59      244.22      9.32 o 
   6   4  11     1427.80     1467.80     33.40 o 
   7   4  11      238.58      248.22      8.80 o 
   8   4  11       94.59      113.86      8.46 o 
   0   5  11       62.78       52.17      8.47 o 
   1   5  11      112.27      133.02      8.19 o 
   2   5  11        0.68        1.88      3.73 o 
   3   5  11      164.81      168.84      8.74 o 
   4   5  11       29.89       16.35      4.68 o 
   5   5  11       70.93       66.25      6.94 o 
   6   5  11        9.39        7.06      3.82 o 
   1   6  11        7.87        4.51      4.47 o 
   0   0  12       29.63       19.65      5.98 o 
   1   0  12     5050.08     5199.81     58.05 o 
   2   0  12      274.91      284.98      7.60 o 
   3   0  12     1268.03     1148.67     19.64 o 
   4   0  12      939.75      892.34     16.74 o 
   5   0  12       54.26       38.99      5.37 o 
   6   0  12        2.97        0.33      3.51 o 
   7   0  12      131.24      151.85     11.81 o 
   8   0  12      263.69      238.68     13.18 o 
   9   0  12       42.91       39.09      8.08 o 
   1   1  12     1492.66     1514.95     14.67 o 
   2   1  12      304.84      298.66      6.03 o 
   3   1  12      594.32      563.51      8.36 o 
   4   1  12      275.48      271.36      6.62 o 
   5   1  12       54.32       68.04      4.54 o 
   6   1  12     1069.88     1033.99     19.05 o 
   7   1  12      330.98      328.16      9.14 o 
   8   1  12      621.48      623.92     12.86 o 
   9   1  12       76.72       68.03      6.04 o 
   0   2  12        8.78        2.32      4.65 o 
   1   2  12     3247.93     3421.65     31.86 o 
   2   2  12       88.05      105.12      5.72 o 
   3   2  12      755.16      713.59     11.98 o 
   4   2  12      557.86      556.69      9.65 o 
   5   2  12       31.90       27.31      3.68 o 
   6   2  12        0.51       -0.24      2.75 o 
   7   2  12      119.17      127.47      6.42 o 
   8   2  12      189.91      188.80      6.87 o 
   9   2  12       58.61       48.62      5.69 o 
   1   3  12      923.95      903.95     15.87 o 
   2   3  12       99.22      120.98      7.41 o 
   3   3  12      452.75      437.15     11.22 o 
   4   3  12       67.52       75.64      6.32 o 
   5   3  12        6.72        7.57      3.47 o 
   6   3  12      408.00      427.37     10.73 o 
   7   3  12      108.64       98.63      6.71 o 
   8   3  12      234.11      258.79      8.23 o 
   0   4  12      129.03      101.72     10.41 o 
   1   4  12      978.47      971.11     17.42 o 
   2   4  12        1.27       -2.08      4.82 o 
   3   4  12      177.40      175.95      8.08 o 
   4   4  12      127.87      155.80      8.50 o 
   5   4  12        9.26        7.68      4.37 o 
   6   4  12        0.46        0.23      4.03 o 
   7   4  12       82.02       91.11      7.85 o 
   1   5  12      358.60      350.62     11.25 o 
   2   5  12       14.16       15.86      4.93 o 
   3   5  12      194.08      202.53      9.08 o 
   4   5  12        5.08        4.26      4.38 o 
   1   0  13      219.10      220.55      8.38 o 
   2   0  13      276.48      292.41      9.83 o 
   3   0  13     2196.81     2151.83     27.87 o 
   4   0  13      642.79      621.47     14.51 o 
   5   0  13      538.44      534.96     13.90 o 
   6   0  13      435.10      440.93     16.26 o 
   7   0  13       47.28       48.88     10.60 o 
   8   0  13       35.05       41.84     10.43 o 
   9   0  13      388.36      362.47     16.91 o 
   0   1  13      493.09      482.60     17.56 o 
   1   1  13     1429.58     1534.54     15.90 o 
   2   1  13      856.55      824.31     11.41 o 
   3   1  13     2141.66     2217.79     19.98 o 
   4   1  13        2.45       -1.57      2.81 o 
   5   1  13      515.26      503.45     10.62 o 
   6   1  13      272.39      250.99      8.10 o 
   7   1  13       39.71       44.85      7.18 o 
   8   1  13     1318.28     1285.61     19.09 o 
   1   2  13      133.81      125.80      7.23 o 
   2   2  13      160.08      167.11      6.47 o 
   3   2  13     1429.06     1415.65     17.81 o 
   4   2  13      363.96      351.55      9.12 o 
   5   2  13      255.18      253.91      8.05 o 
   6   2  13      257.08      249.70      7.35 o 
   7   2  13        5.51        5.90      3.64 o 
   8   2  13        9.80       10.27      4.15 o 
   0   3  13      234.66      217.84     12.02 o 
   1   3  13      479.06      508.75     12.31 o 
   2   3  13      400.96      361.57     10.58 o 
   3   3  13      906.82      950.05     17.10 o 
   4   3  13       10.70        7.53      4.03 o 
   5   3  13      211.21      211.00      8.68 o 
   6   3  13      129.38      137.22      8.43 o 
   7   3  13       17.53       22.04      4.66 o 
   1   4  13       33.50       30.68      5.46 o 
   2   4  13       37.99       40.71      5.72 o 
   3   4  13      433.95      448.25     12.62 o 
   4   4  13       66.84       55.14      6.28 o 
   5   4  13       20.00       15.72      5.09 o 
   0   5  13       78.85       86.07     15.11 o 
   1   5  13       70.16       72.75      7.20 o 
   2   5  13      118.16      108.02     12.01 o 
   0   0  14     3296.70     3263.03     65.57 o 
   1   0  14      832.28      849.70     27.30 o 
   2   0  14     3952.30     4057.46     42.17 o 
   3   0  14       18.94       17.58      4.83 o 
   4   0  14     1726.90     1828.50     30.61 o 
   5   0  14      102.49      110.59     21.98 o 
   6   0  14      261.30      255.37     13.18 o 
   7   0  14      102.71       90.86     10.56 o 
   8   0  14       62.98       61.03      9.23 o 
   1   1  14      156.98      154.08      5.67 o 
   2   1  14      340.35      336.67      9.18 o 
   3   1  14        2.20        4.68      3.73 o 
   4   1  14      229.26      222.90      7.96 o 
   5   1  14        4.22       -0.96      3.11 o 
   6   1  14        3.83       -1.00      3.19 o 
   7   1  14       90.91      100.66      6.83 o 
   0   2  14     2051.63     2099.41     35.93 o 
   1   2  14      541.29      556.50     14.86 o 
   2   2  14     2542.27     2646.16     34.01 o 
   3   2  14        3.67       -0.60      3.10 o 
   4   2  14     1143.55     1259.12     22.62 o 
   5   2  14       83.85       93.10      6.28 o 
   6   2  14      179.63      187.92      8.75 o 
   7   2  14       72.14       56.15      6.54 o 
   1   3  14       91.52       80.15      6.83 o 
   2   3  14      145.81      150.36      8.01 o 
   3   3  14        1.23        2.18      3.79 o 
   4   3  14       42.02       43.40      5.70 o 
   5   3  14        1.37       -3.70      3.70 o 
   6   3  14       37.51       41.11      6.10 o 
   0   4  14      567.88      604.62     20.59 o 
   1   4  14      156.91      160.50      9.06 o 
   2   4  14      773.56      812.98     17.06 o 
   3   4  14        2.99        4.65      4.38 o 
   4   4  14      374.64      430.14     15.01 o 
   1   0  15       24.08       29.23      6.65 o 
   2   0  15        4.51        0.98      5.30 o 
   3   0  15     1061.24     1080.87     20.27 o 
   4   0  15      261.92      292.23     29.83 o 
   5   0  15      381.44      349.22     32.31 o 
   6   0  15      868.33      858.86     24.28 o 
   0   1  15      515.61      481.31     14.35 o 
   1   1  15      106.08      109.57      7.16 o 
   2   1  15      118.69      107.78      7.20 o 
   3   1  15     1484.49     1484.16     21.72 o 
   4   1  15      244.33      213.82      8.71 o 
   5   1  15      749.82      773.98     16.08 o 
   6   1  15       74.92       80.29      6.20 o 
   1   2  15       11.16       18.22      5.08 o 
   2   2  15        0.98       -2.58      3.38 o 
   3   2  15      641.91      679.79     15.18 o 
   4   2  15      172.96      166.87      9.81 o 
   5   2  15      174.45      179.17      8.58 o 
   6   2  15      643.55      630.16     15.43 o 
   0   3  15      333.34      312.78     15.01 o 
   1   3  15        5.00        5.53      4.15 o 
   2   3  15       66.25       85.86      9.00 o 
   3   3  15      627.19      647.83     15.03 o 
   4   3  15      165.03      170.28      8.73 o 
   0   0  16       10.43        5.86      7.33 o 
   1   0  16        0.61       -3.38      4.78 o 
   2   0  16      262.28      265.04     13.44 o 
   3   0  16      131.71      108.24     15.56 o 
   4   0  16      461.58      444.32     17.17 o 
   5   0  16       10.49       -0.21      5.70 o 
   1   1  16       14.93       10.12      4.77 o 
   2   1  16      564.98      603.14     14.01 o 
   3   1  16       98.35      106.85      7.59 o 
   4   1  16      236.95      251.88     10.37 o 
   5   1  16       31.26       27.20      5.34 o 
   0   2  16       13.64        9.89      5.94 o 
   1   2  16        0.72       -3.45      3.45 o 
   2   2  16      104.14      120.40     12.12 o 
   3   2  16       98.08      102.64      9.21 o 
   4   2  16      272.68      260.30     11.74 o 
   1   3  16       10.75        3.83      4.21 o 
   1   0  17      576.06      524.41     33.74 o 
   2   0  17       88.34       84.78     14.77 o 
   3   0  17     1115.29     1166.28     42.34 o 
   0   1  17      770.96      752.97     33.30 o 
   1   1  17       99.19       97.50     11.28 o 
   2   1  17        0.53       -1.29      5.77 o 
                                                 
